# Supplementary material for: Immunoproteomic Analysis of Trichinella britovi Proteins Recognized by IgG Antibodies from Meat Juice of Carnivores Naturally Infected with T. britovi
Source: Pathogens. 2022 Oct 6;11(10):1155. doi: 10.3390/pathogens11101155 (PMC9612144; doi:10.3390/pathogens11101155)
Supplement: Supplementary file 1 [file pathogens-11-01155-s001.zip › Table S3.xlsx]

## Sheet: Biological process
Acitivty [GO number]	Fox 1	Fox 2	Raccoon dog 1	Raccoon dog 2	Raccoon dog 3
[2Fe-2S] cluster assembly [GO:0044571]	1	-	1	1	1			proteins which occur in each tested animal are marked green
7-methylguanosine mRNA capping [GO:0006370]	1	-	1	-	-
acetate metabolic process [GO:0006083]	1	1	1	1	1
acetyl-CoA biosynthetic process from pyruvate [GO:0006086]	2	1	2	3	2
actin cytoskeleton organization [GO:0030036]	1	1	1	1	1
actin filament capping [GO:0051693]	-	1	1	1	1
actin filament polymerization [GO:0030041]	-	1	1	1	1
alanyl-tRNA aminoacylation [GO:0006419]	-	-	1	-	1
anatomical structure morphogenesis [GO:0009653]	1	-	-	1	1
apoptotic process [GO:0006915]	1	-	-	1	1
aromatic amino acid family metabolic process [GO:0009072]	-	-	-	1	-
Arp2/3 complex-mediated actin nucleation [GO:0034314]	2	3	4	3	4
asparaginyl-tRNA aminoacylation [GO:0006421]	-	-	1	1	1
aspartyl-tRNA aminoacylation [GO:0006422]	1	1	1	1	1
base-excision repair [GO:0006284]	1	-	-	1	1
biosynthetic process [GO:0009058]	3	3	4	3	4
calcineurin-mediated signaling [GO:0097720]	1	-	-	-	1
carbohydrate metabolic process [GO:0005975]	3	5	6	3	5
carbohydrate transport [GO:0008643]	1	1	1	1	2
carboxylic acid metabolic process [GO:0019752]	1	-	-	1	-
cell adhesion [GO:0007155]	1	1	1	2	3
cell communication [GO:0007154]	-	1	2	2	1
cell cycle [GO:0007049]	2	1	3	1	2
cell differentiation [GO:0030154]	-	-	2	-	-
cell division [GO:0051301]	1	-	1	1	2
cell redox homeostasis [GO:0045454]	1	2	2	1	2
cell-matrix adhesion [GO:0007160]	-	-	1	-	1
cellular amino acid metabolic process [GO:0006520]	2	2	3	1	4
cellular glucose homeostasis [GO:0001678]	2	-	2	2	2
cellular protein modification process [GO:0006464]	1	-	1	1	1
cellular response to stimulus [GO:0051716]	2	2	2	2	2
chromatin organization [GO:0006325]	3	3	2	3	4
chromosome organization [GO:0051276]	1	-	1	1	1
cilium assembly [GO:0060271]	-	1	-	-	-
clathrin-dependent endocytosis [GO:0072583]	1	-	1	1	1
cytoskeleton organization [GO:0007010]	1	-	1	1	1
'de novo' AMP biosynthetic process [GO:0044208]	1	1	1	1	1
de novo' pyrimidine nucleobase biosynthetic process [GO:0006207]	1	-	1	-	1
'de novo' UMP biosynthetic process [GO:0044205]	1	-	1	-	1
dimethylallyl diphosphate biosynthetic process [GO:0050992]	1	-	1	1	1
DNA integration [GO:0015074]	-	2	-	-	-
DNA recombination [GO:0006310]	-	1	-	-	-
DNA repair [GO:0006281]	1	1	2	2	2
DNA replication [GO:0006260]	-	1	-	-	-
DNA replication initiation [GO:0006270]	-	-	1	-	-
DNA replication, removal of RNA primer [GO:0043137]	1	-	-	1	1
double-strand break repair [GO:0006302]	1	-	-	-	1
D-ribose metabolic process [GO:0006014]	-	1	-	-	-
electron transport chain [GO:0022900]	1	1	1	1	1
endocytosis [GO:0006897]	-	-	-	1	1
endoplasmic reticulum to Golgi vesicle-mediated transport [GO:0006888]	-	-	1	1	1
endoplasmic reticulum-plasma membrane tethering [GO:0061817]	2	-	1	-	2
establishment of mitotic spindle orientation [GO:0000132]	-	-	1	1	1
extracellular matrix organization [GO:0030198]	-	-	-	1	1
fatty acid beta-oxidation [GO:0006635]	-	-	-	1	1
formation of cytoplasmic translation initiation complex [GO:0001732]	1	-	1	2	2
fructose 6-phosphate metabolic process [GO:0006002]	-		-	1	1
fucose metabolic process [GO:0006004]	2	3	2	2	1
galactose metabolic process [GO:0006012]	1	1	-	-	1
GDP-mannose biosynthetic process [GO:0009298]	1	1	1	1	1
gene silencing by RNA [GO:0031047]	2	-	2	2	2
gluconeogenesis [GO:0006094]	1	1	1	1	2
glucose catabolic process [GO:0006007]	1	1	1	1	1
glucose metabolic process [GO:0006006]	3	2	3	3	3
glutaminyl-tRNA aminoacylation [GO:0006425]	1	-	1	1	1
glutathione metabolic process [GO:0006749]	3	-	2	2	2
glycerol-3-phosphate catabolic process [GO:0046168]	-	1	-	-	-
glycine biosynthetic process from serine [GO:0019264]	1	1	1	1	1
glycine catabolic process [GO:0006546]	-	1	-	-	-
glycogen biosynthetic process [GO:0005978]	-	2	5	4	4
glycogen catabolic process [GO:0005980]	-	-	1	1	1
glycogen metabolic process [GO:0005977]	1	1	1	1	1
glycolytic process [GO:0006096]	7	5	8	7	7
glyoxylate cycle [GO:0006097]	1	1	1	1	1
Golgi to endosome transport [GO:0006895]	-	1	1	-	1
Golgi vesicle transport [GO:0048193]	1	1	1	1	1
GPI anchor biosynthetic process [GO:0006506]	1	1	1	1	1
hexose metabolic process [GO:0019318]	2	-	2	2	2
histidyl-tRNA aminoacylation [GO:0006427]	-	1	-	-	-
histone modification [GO:0016570]	1	1	-	-	-
homophilic cell adhesion via plasma membrane adhesion molecules [GO:0007156]	-	-	1	-	-
inositol biosynthetic process [GO:0006021]	-	-	-	1	1
inositol phosphate dephosphorylation [GO:0046855]	-	-	-	1	1
integrin-mediated signaling pathway [GO:0007229]	1	-	2	2	3
intracellular protein transport [GO:0006886]	5	-	7	10	11
intracellular signal transduction [GO:0035556]	-	-	1	1	-
intracellular transport [GO:0046907]	-	-	-	-	1
ion transport [GO:0006811]	1	1	1	2	1
iron-sulfur cluster assembly [GO:0016226]	1	-	-	1	1
isocitrate metabolic process [GO:0006102]	1	1	1	1	1
isoleucyl-tRNA aminoacylation [GO:0006428]	-	-	-	-	1
isoprenoid biosynthetic process [GO:0008299]	2	-	2	1	1
ketone body catabolic process [GO:0046952]	-	1	-	-	-
late endosome to vacuole transport [GO:0045324]	3	2	2	2	2
leucyl-tRNA aminoacylation [GO:0006429]	-	-	1	-	1
lipid catabolic process [GO:0016042]	-	1	2	2	1
lipid transport [GO:0006869]	1	-	2	-	2
L-kynurenine catabolic process [GO:0097053]	1	1	1	1	1
L-lysine catabolic process to acetyl-CoA via saccharopine [GO:0033512]	1	-	1	-	-
L-phenylalanine catabolic process [GO:0006559]	-	1	-	-	-
L-proline biosynthetic process [GO:0055129]	-	-	1	-	-
lysyl-tRNA aminoacylation [GO:0006430]	-	-	-	1	1
macroautophagy [GO:0016236]	3	2	2	2	2
macromolecule methylation [GO:0043414]	-	-	1	2	1
malate metabolic process [GO:0006108]	2	2	2	-	2
mannose metabolic process [GO:0006013]	-	-	-	1	1
methionyl-tRNA aminoacylation [GO:0006431]	-	-	1	-	-
methylation [GO:0032259]	1	2	2	2	1
microtubule sliding [GO:0051012]	-	-	1	1	1
microtubule-based movement [GO:0007018]	1	1	2	2	2
microtubule-based process [GO:0007017]	1	1	1	1	1
mitochondrial phosphate ion transmembrane transport [GO:1990547]	1	1	1	1	1
mitochondrial pyruvate transmembrane transport [GO:0006850]	-	-	1	-	1
mitochondrial respiratory chain complex I assembly [GO:0032981]	1	1	-	1	1
mitochondrion organization [GO:0007005]	-	-	-	1	1
molybdopterin cofactor biosynthetic process [GO:0032324]	-	-	-	2	2
Mo-molybdopterin cofactor biosynthetic process [GO:0006777]	-	-	-	2	2
mRNA 3'-end processing [GO:0031124]	2	-	2	-	-
mRNA catabolic process [GO:0006402]	1	1	1	1	-
mRNA cis splicing, via spliceosome [GO:0045292]	1	-	1	1	-
mRNA cleavage [GO:0006379]	1	1	1	1	1
mRNA polyadenylation [GO:0006378]	1	1	1	1	1
mRNA processing [GO:0006397]	1	-	2	2	2
mRNA splicing, via spliceosome [GO:0000398]	1	-	1	1	1
muscle organ development [GO:0007517]	-	-	2	-	-
NAD biosynthetic process [GO:0009435]	1	-	-	1	-
NAD metabolic process [GO:0019674]	1	-	-	1	1
NADP biosynthetic process [GO:0006741]	1	-	-	1	1
ncRNA processing [GO:0034470]	1	-	1	1	1
negative regulation of phosphoprotein phosphatase activity [GO:0032515]	-	-	1	-	-
nitrogen compound metabolic process [GO:0006807]	1	-	-	1	-
Notch signaling pathway [GO:0007219]	1	1	1	1	-
N-terminal protein myristoylation [GO:0006499]	-	-	-	1	1
nuclear-transcribed mRNA catabolic process [GO:0000956]	-	-	-	1	1
nucleic acid metabolic process [GO:0090304]	-	-	1	-	1
nucleobase-containing compound metabolic process [GO:0006139]	-	-	-	1	-
nucleosome assembly [GO:0006334]	1	-	1	1	1
nucleotide biosynthetic process [GO:0009165]	-	-	-	1	1
nucleotide catabolic process [GO:0009166]	1	1	1	1	1
nucleotide-excision repair [GO:0006289]	-	1	1	1	1
oligosaccharide metabolic process [GO:0009311]	-	-	1	1	1
organic substance metabolic process [GO:0071704]	1	-	1	-	-
pentose-phosphate shunt [GO:0006098]	1	-	1	1	1
peptide metabolic process [GO:0006518]	-	-	2	1	-
peptidyl-arginine omega-N-methylation [GO:0035247]	1	2	2	2	1
peptidyl-diphthamide biosynthetic process from peptidyl-histidine [GO:0017183]	1	1	1	1	1
phenylalanyl-tRNA aminoacylation [GO:0006432]	-	-	1	1	1
phosphatidylinositol dephosphorylation [GO:0046856]	1	1	1	1	1
phosphatidylinositol phosphate biosynthetic process [GO:0046854]	-	-	-	1	1
phosphocreatine biosynthetic process [GO:0046314]	1	1	1	1	1
phospholipid biosynthetic process [GO:0008654]	1	1	1	-	-
polyamine biosynthetic process [GO:0006596]	-	1	1	1	1
positive regulation of DNA repair [GO:0045739]	1	-	-	-	1
positive regulation of locomotion [GO:0040017]	-	-	-	-	2
posttranslational protein targeting to membrane, translocation [GO:0031204]	1	-	-	-	-
potassium ion transport [GO:0006813]	1	-	1	1	1
proline catabolic process to glutamate [GO:0010133]	1	1	-	-	-
propionate metabolic process, methylcitrate cycle [GO:0019679]	1	1	1	1	1
prostaglandin biosynthetic process [GO:0001516]	1	-	-	-	-
proteasome-mediated ubiquitin-dependent protein catabolic process [GO:0043161]	1	2	2	2	2
protein catabolic process [GO:0030163]	1	1	1	1	1
protein demethylation [GO:0006482]	-	-	-	-	1
protein deubiquitination [GO:0016579]	2	3	3	3	4
protein folding [GO:0006457]	12	11	13	13	13
protein folding in endoplasmic reticulum [GO:0034975]	-	-	-	-	1
protein geranylgeranylation [GO:0018344]	2	-	1	1	-
protein glycosylation [GO:0006486]	2	-	3	3	4
protein import into nucleus [GO:0006606]	-	1	1	1	1
protein insertion into ER membrane [GO:0045048]	-	1	-	-	-
protein maturation [GO:0051604]	1	-	1	1	1
protein N-linked glycosylation [GO:0006487]	-	-	1	1	1
protein N-linked glycosylation via asparagine [GO:0018279]	-	-	-	-	1
protein processing [GO:0016485]	-	-	1	-	1
protein processing involved in protein targeting to mitochondrion [GO:0006627]	2	2	2	2	2
protein quality control for misfolded or incompletely synthesized proteins [GO:0006515]		-	1	1	-
protein refolding [GO:0042026]	1	1	1	1	1
protein sumoylation [GO:0016925]	1	-	-	1	1
protein transport [GO:0015031]	3	4	3	3	4
protein ubiquitination [GO:0016567]	1	1	3	2	2
proton transmembrane transport [GO:1902600]	-	-	1	1	1
pseudouridine synthesis [GO:0001522]	-	-	-	1	-
purine ribonucleotide biosynthetic process [GO:0009152]	1	1	1	1	1
pyruvate metabolic process [GO:0006090]	-	-	-	-	1
regulation of actin filament polymerization [GO:0030833]	1	1	1	1	1
regulation of cell communication [GO:0010646]	1	1	1	1	1
regulation of cellular component biogenesis [GO:0044087]	-	-	-	-	1
regulation of cellular component organization [GO:0051128]	-	-	-	-	1
regulation of phosphoprotein phosphatase activity [GO:0043666]	-	-	1	-	-
regulation of protein catabolic process [GO:0042176]	1	-	1	2	2
regulation of signal transduction [GO:0009966]	-	-	1	1	1
regulation of signaling [GO:0023051]	1	1	1	1	1
regulation of transcription, DNA-templated [GO:0006355]	2	1	1	1	1
regulation of translation [GO:0006417]	1	-	1	1	1
rescue of stalled ribosome [GO:0072344]	-	-	-	-	1
response to ionizing radiation [GO:0010212]	1	-	-	-	1
response to oxidative stress [GO:0006979]	-	-	1	1	-
response to stimulus [GO:0050896]	-	1	1	1	1
response to stress [GO:0006950]	5	3	5	3	4
retrograde vesicle-mediated transport, Golgi to endoplasmic reticulum [GO:0006890]	1	-	1	-	1
ribosomal large subunit biogenesis [GO:0042273]	-	-	-	-	1
ribosomal small subunit biogenesis [GO:0042274]	-	-	1	1	-
ribosome biogenesis [GO:0042254]	1	2	3	2	3
ribosome-associated ubiquitin-dependent protein catabolic process [GO:1990116]	-	-	-	-	1
RNA methylation [GO:0001510]	1	-	1	1	1
RNA processing [GO:0006396]	2	1	3	3	1
RNA splicing [GO:0008380]	-	-	-	1	1
rRNA modification [GO:0000154]	-	-	1	1	-
rRNA processing [GO:0006364]	-	-	-	1	1
SCF complex assembly [GO:0010265]	-	-	-	-	1
seryl-tRNA aminoacylation [GO:0006434]	1	2	2	2	2
signal transduction [GO:0007165]	2	-	1	3	1
signaling [GO:0023052]	-	1	1	1	1
small GTPase mediated signal transduction [GO:0007264]	2	1	2	2	1
sodium ion transport [GO:0006814]	1	-	1	1	1
sphingolipid metabolic process [GO:0006665]	1	-	1	1	1
SRP-dependent cotranslational protein targeting to membrane [GO:0006614]	1	-	1	1	2
tetrahydrobiopterin biosynthetic process [GO:0006729]	-	-	1	1	-
tetrahydrofolate interconversion [GO:0035999]	2	1	2	2	2
transcription elongation from RNA polymerase II promoter [GO:0006368]	1	1	-	-	-
transcription initiation from RNA polymerase II promoter [GO:0006367]	-	-	-	1	1
transcription, DNA-templated [GO:0006351]	1	-	-	1	1
translation [GO:0006412]	13	2	14	13	14
transmembrane transport [GO:0055085]	-	-	1	1	1
trehalose biosynthetic process [GO:0005992]	-	-	-	-	1
trehalose metabolic process [GO:0005991]	-	-	1	1	-
tricarboxylic acid cycle [GO:0006099]	8	7	9	8	9
tRNA 3'-terminal CCA addition [GO:0001680]	-	-	1	-	-
tRNA acetylation [GO:0051391]	-	-	1	1	-
tRNA aminoacylation for protein translation [GO:0006418]	-	-	1	1	1
tRNA processing [GO:0008033]	1	-	-	-	-
tRNA splicing, via endonucleolytic cleavage and ligation [GO:0006388]	-	1	-	-	-
tryptophanyl-tRNA aminoacylation [GO:0006436]	-	-	1	1	1
ubiquitin-dependent ERAD pathway [GO:0030433]	1	1	1	1	1
ubiquitin-dependent protein catabolic process [GO:0006511]	1	2	2	2	5
UDP-glucose metabolic process [GO:0006011]	-	2	2	2	2
valine catabolic process [GO:0006574]	-	1	-	-	-
valyl-tRNA aminoacylation [GO:0006438]	-	-	-	1	-
vesicle fusion with Golgi apparatus [GO:0048280]	-	-	-	1	-
vesicle-mediated transport [GO:0016192]	2	-	4	4	5
TOTAL	222	159	284	282	312

## Sheet: Cellular component
Acitivty [GO number]	Fox 1	Fox 2	Raccoon dog 1	Raccoon dog 2	Raccoon dog 3
actin cytoskeleton [GO:0015629]	-	-	-	1	1			proteins which occur in each tested animal are marked green
adherens junction [GO:0005912]	-	-	-	1	1
aminoacyl-tRNA synthetase multienzyme complex [GO:0017101]	1	-	1	1	1
AP-2 adaptor complex [GO:0030122]	1	-	1	1	1
Arp2/3 protein complex [GO:0005885]	2	3	4	3	4
BRCA1-A complex [GO:0070531]	1	-	-	-	1
BRISC complex [GO:0070552]	1	-	-	-	1
Cdc73/Paf1 complex [GO:0016593]	1	1	-	-	-
cell projection [GO:0042995]	-	-	1	-	-
cell surface [GO:0009986]	-	-	1	1	1
cellular anatomical entity [GO:0110165]	5	2	3	3	3
chaperonin-containing T-complex [GO:0005832]	1	1	1	1	1
chromosome [GO:0005694]	1	-	1	1	1
cilium [GO:0005929]	-	1	-	-	-
clathrin adaptor complex [GO:0030131]	1	-	1	1	1
clathrin coat of coated pit [GO:0030132]	-	-	1	1	1
clathrin coat of trans-Golgi network vesicle [GO:0030130]	-	-	1	1	1
clathrin complex [GO:0071439]	-	-	1	1	1
COP9 signalosome [GO:0008180]	-	-	1	1	-
COPI vesicle coat [GO:0030126]	1	-	2	1	3
COPII vesicle coat [GO:0030127]	-	-	1	1	1
cytoplasm [GO:0005737]	29	20	39	38	43
cytoskeleton [GO:0005856]	1	-	1	2	-
cytosol [GO:0005829]	5	6	5	6	9
cytosolic ribosome [GO:0022626]	1	-	1	1	1
DNA polymerase complex [GO:0042575]	-	1	-	-	-
dynein complex [GO:0030286]	1	1	1	1	1
endomembrane system [GO:0012505]	-	-	1	1	1
endoplasmic reticulum [GO:0005783]	2	2	3	3	2
endoplasmic reticulum lumen [GO:0005788]	2	1	3	2	3
endoplasmic reticulum membrane [GO:0005789]	3	2	3	3	6
endosome [GO:0005768]	1	-	-	-	-
ESCRT I complex [GO:0000813]	-	-	1	-	-
eukaryotic 43S preinitiation complex [GO:0016282]	1	-	1	2	2
eukaryotic 48S preinitiation complex [GO:0033290]	1	-	1	2	2
eukaryotic translation initiation factor 3 complex [GO:0005852]	1	-	1	2	2
extracellular region [GO:0005576]	-	-	1	2	2
extracellular space [GO:0005615]	2	2	3	3	3
focal adhesion [GO:0005925]	-	-	1	-	-
gap junction [GO:0005921]	1	1	1	2	1
glycerol-3-phosphate dehydrogenase complex [GO:0009331]	-	1	-	-	-
Golgi apparatus [GO:0005794]	1	1	1	1	1
Golgi membrane [GO:0000139]	1	-	4	3	5
Golgi stack [GO:0005795]	1	1	-	1	1
Ino80 complex [GO:0031011]	2	-	-	-	-
integral component of membrane [GO:0016021]	51	34	77	71	77
intermediate filament [GO:0005882]	2	2	2	2	2
intracellular membrane-bounded organelle [GO:0043231]	2	2	1	2	1
intracellular non-membrane-bounded organelle [GO:0043232]	-	1	1	1	1
intracellular organelle [GO:0043229]	3	2	4	3	3
large ribosomal subunit [GO:0015934]	1	-	-	1	-
late endosome membrane [GO:0031902]	-	1	-	-	-
MCM complex [GO:0042555]	-	-	1	-	-
membrane [GO:0016020]	4	3	9	7	6
microtubule [GO:0005874]	2	2	3	4	4
microtubule associated complex [GO:0005875]	-	-	1	1	1
microtubule organizing center [GO:0005815]	-	-	1	1	1
mitochondrial inner membrane [GO:0005743]	3	3	7	4	5
mitochondrial matrix [GO:0005759]	4	5	5	5	4
mitochondrial processing peptidase complex [GO:0017087]	1	1	1	1	1
mitochondrial proton-transporting ATP synthase complex, catalytic sector F(1) [GO:0000275]	-	-	1	1	1
mitochondrion [GO:0005739]	5	7	6	9	9
mRNA cleavage and polyadenylation specificity factor complex [GO:0005847]	1	1	1	1	1
myosin complex [GO:0016459]	2	1	2	2	3
myosin filament [GO:0032982]	2	1	2	2	3
NuA4 histone acetyltransferase complex [GO:0035267]	2	-	-	-	-
nucleolus [GO:0005730]	2	1	1	4	3
nucleoplasm [GO:0005654]	1	1	1	1	1
nucleus [GO:0005634]	16	11	22	18	21
oligosaccharyltransferase complex [GO:0008250]	1	-	3	3	3
organelle [GO:0043226]	-	-	-	-	1
oxoglutarate dehydrogenase complex [GO:0045252]	1	-	1	-	-
P granule [GO:0043186]	3	2	3	4	4
phosphorylase kinase complex [GO:0005964]	-	-	-	-	1
plasma membrane [GO:0005886]	3	2	4	5	5
proteasome complex [GO:0000502]	5	4	5	4	6
proteasome core complex, alpha-subunit complex [GO:0019773]	-	-	-	-	2
proteasome regulatory particle [GO:0005838]	-	-	1	1	-
proteasome regulatory particle, base subcomplex [GO:0008540]	1	1	1	1	1
protein phosphatase type 2A complex [GO:0000159]	-	-	-	1	-
proton-transporting ATP synthase complex, catalytic core F(1) [GO:0045261]	1	1	1	1	1
proton-transporting V-type ATPase, V1 domain [GO:0033180]	-	1	-	-	-
pyruvate dehydrogenase complex [GO:0045254]	1	1	1	1	1
R2TP complex [GO:0097255]	2	-	-	-	-
Rab-protein geranylgeranyltransferase complex [GO:0005968]	2	-	1	1	-
ribonucleoprotein complex [GO:1990904]	1	-	2	1	2
ribosome [GO:0005840]	11	3	13	12	16
RISC complex [GO:0016442]	1	-	1	1	1
RQC complex [GO:1990112]	-	-	-	-	1
ruffle [GO:0001726]	-	-	1	-	-
sarcomere [GO:0030017]	1	-	1	1	2
sarcoplasmic reticulum lumen [GO:0033018]	-	-	1	1	1
sarcoplasmic reticulum membrane [GO:0033017]	-	-	1	1	1
signal recognition particle receptor complex [GO:0005785]	-	-	-	1	1
signal recognition particle, endoplasmic reticulum targeting [GO:0005786]	1	-	1	-	1
small ribosomal subunit [GO:0015935]	5	1	5	4	4
sodium:potassium-exchanging ATPase complex [GO:0005890]	1	-	1	1	1
spectrin [GO:0008091]	-	1	1	1	1
spliceosomal complex [GO:0005681]	2	-	2	3	2
synapse [GO:0045202]	-	-	1	-	-
TRAPP complex [GO:0030008]	1	1	1	1	1
tRNA-splicing ligase complex [GO:0072669]	-	1	-	-	-
TOTAL	220	145	295	286	317

## Sheet: Molecular function
Acitivty [GO number]	Fox 1	Fox 2	Raccoon dog 1	Raccoon dog 2	Raccoon dog 3
1,4-alpha-glucan branching enzyme activity (using a glucosylated glycogenin as primer for glycogen synthesis) [GO:0102752]	-	-	1	1	-		proteins which occur in each tested animal are marked green
1,4-alpha-glucan branching enzyme activity [GO:0003844]	-	-	1	1	-
12-hydroxyheptadecatrienoic acid synthase activity [GO:0036134]	1	-	-	-	-
1-pyrroline-5-carboxylate dehydrogenase activity [GO:0003842]	1	1	-	-	-
2 iron, 2 sulfur cluster binding [GO:0051537]	-	1	1	-	1
3 iron, 4 sulfur cluster binding [GO:0051538]	-	-	1	-	1
3-hydroxyisobutyryl-CoA hydrolase activity [GO:0003860]	-	1	-	-	2
3-oxoacid CoA-transferase activity [GO:0008260]	-	1	-	-	-
4 iron, 4 sulfur cluster binding [GO:0051539]	2	1	2	1	-
4-alpha-glucanotransferase activity [GO:0004134]	-	-	1	1	1
4-alpha-hydroxytetrahydrobiopterin dehydratase activity [GO:0008124]	-	-	1	1	-
4-hydroxyphenylpyruvate dioxygenase activity [GO:0003868]	-	-	-	1	-
5'-3' exonuclease activity [GO:0008409]	1	-	-	2	2
5'-flap endonuclease activity [GO:0017108]	1	-	-	1	1
6-phosphofructokinase activity [GO:0003872]	-	-	-	1	1
7S RNA binding [GO:0008312]	1	-	1	-	1
acetate CoA-transferase activity [GO:0008775]	1	1	1	1	1
acetyl-CoA hydrolase activity [GO:0003986]	1	1	1	1	1
aconitate hydratase activity [GO:0003994]	1	1	1	1	1
actin binding [GO:0003779]	1	1	3	3	4
actin filament binding [GO:0051015]	1	1	5	3	4
acyl-CoA dehydrogenase activity [GO:0003995]	2	1	2	2	2
acyltransferase activity, transferring groups other than amino-acyl groups [GO:0016747]	3	2	2	3	3
adenylosuccinate synthase activity [GO:0004019]	1	1	1	1	1
ADP-ribose diphosphatase activity [GO:0047631]	1	1	1	1	2
alanine-tRNA ligase activity [GO:0004813]	-	-	1	-	1
alpha,alpha-trehalase activity [GO:0004555]	-	-	1	1	-
alpha-L-fucosidase activity [GO:0004560]	1	1	1	1	1
alpha-mannosidase activity [GO:0004559]	-	-	-	1	1
aminoacyl-tRNA editing activity [GO:0002161]	-	-	1	1	2
aminoacyl-tRNA ligase activity [GO:0004812]	-	-	1	1	1
aminomethyltransferase activity [GO:0004047]	-	1	-	-	-
aminopeptidase activity [GO:0004177]	1	1	2	2	3
AMP-activated protein kinase activity [GO:0004679]	-	-	1	1	-
amylo-alpha-1,6-glucosidase activity [GO:0004135]	-	-	1	1	1
amyloid-beta binding [GO:0001540]	-	-	1	-	-
arginine kinase activity [GO:0004054]	1	1	1	1	1
asparagine-tRNA ligase activity [GO:0004816]	-	-	1	1	1
aspartate-tRNA ligase activity [GO:0004815]	1	1	1	1	1
aspartic-type endopeptidase activity [GO:0004190]	2	3	1	2	2
ATP binding [GO:0005524]	57	40	68	64	71
ATP hydrolysis activity [GO:0016887]	21	22	30	26	27
ATP-dependent peptidase activity [GO:0004176]	-	-	1	1	-
beta-maltose 4-alpha-glucanotransferase activity [GO:0102500]	-	-	1	1	1
beta-N-acetylhexosaminidase activity [GO:0004563]	-	-	1	-	1
calcium ion binding [GO:0005509]	4	3	10	10	8
calcium:sodium antiporter activity [GO:0005432]	-	-	1	1	-
calcium-dependent cysteine-type endopeptidase activity [GO:0004198]	1	1	1	1	1
calmodulin binding [GO:0005516]	1	-	1	1	2
calmodulin-dependent protein phosphatase activity [GO:0033192]	1	-	-	-	1
carbohydrate binding [GO:0030246]	2	1	3	3	4
carboxypeptidase activity [GO:0004180]	2	2	3	3	3
catalase activity [GO:0004096]	-	-	1	1	-
catalytic activity [GO:0003824]	1	-	2	1	3
cation binding [GO:0043169]	-	-	1	1	-
citrate dehydratase activity [GO:0047780]	1	1	1	1	1
clathrin adaptor activity [GO:0035615]	1	-	1	1	1
clathrin binding [GO:0030276]	1	-	1	1	1
clathrin light chain binding [GO:0032051]	-	-	1	1	1
cobalamin binding [GO:0031419]	1	-	1	1	1
copper ion binding [GO:0005507]	-	-	2	1	-
creatine kinase activity [GO:0004111]	1	1	1	1	1
cysteine desulfurase activity [GO:0031071]	1	-	1	1	1
cysteine-type exopeptidase activity [GO:0070004]	-	1	-	-	-
cysteine-type peptidase activity [GO:0008234]	1	1	2	1	2
cytochrome-b5 reductase activity, acting on NAD(P)H [GO:0004128]	-	-	-	-	2
cytoskeletal motor activity [GO:0003774]	1	-	1	1	2
damaged DNA binding [GO:0003684]	1	1	2	2	2
D-aminoacyl-tRNA deacylase activity [GO:0051499]	-	-	1	1	1
deoxyribonuclease II activity [GO:0004531]	1	1	1	3	2
dihydrolipoyl dehydrogenase activity [GO:0004148]	1	1	1	-	1
dihydrolipoyllysine-residue acetyltransferase activity [GO:0004742]	1	1	1	1	1
dihydrolipoyllysine-residue succinyltransferase activity [GO:0004149]	1	-	1	-	-
dipeptidase activity [GO:0016805]	-	1	-	-	-
diphthine-ammonia ligase activity [GO:0017178]	1	1	1	1	1
DNA binding [GO:0003677]	3	1	3	3	4
DNA helicase activity [GO:0003678]	2	-	1	-	-
DNA-binding transcription factor activity, RNA polymerase II-specific [GO:0000981]	1	-	2	2	2
DNA-directed DNA polymerase activity [GO:0003887]	1	-	1	1	1
dolichyl-diphosphooligosaccharide-protein glycotransferase activity [GO:0004579]	1	-	-	1	1
double-stranded DNA binding [GO:0003690]	1	-	-	-	-
dynein complex binding [GO:0070840]	-	-	1	1	1
electron transfer activity [GO:0009055]	-	-	1	-	1
endonuclease activity [GO:0004519]	-	1	-	-	-
endopeptidase inhibitor activity [GO:0004866]	-	-	1	1	1
endoribonuclease activity [GO:0004521]	1	2	3	1	3
enoyl-CoA hydratase activity [GO:0004300]	-	-	-	1	1
enzyme binding [GO:0019899]	-	2	-	-	-
enzyme regulator activity [GO:0030234]	2	1	2	3	3
extracellular ligand-gated ion channel activity [GO:0005230]	-	-	1	-	-
FAD binding [GO:0071949]	-	-	-	-	1
fatty-acyl-CoA binding [GO:0000062]	1	-	1	1	2
flavin adenine dinucleotide binding [GO:0050660]	4	5	5	6	5
flavin-linked sulfhydryl oxidase activity [GO:0016971]	1	-	1	1	1
FMN binding [GO:0010181]	1	1	1	2	1
formate-tetrahydrofolate ligase activity [GO:0004329]	1	-	1	1	1
fructose 6-phosphate aldolase activity [GO:0097023]	-	-	1	1	1
fructose-1-phosphatase activity [GO:0103026]	-	-	1	1	1
fructose-bisphosphate aldolase activity [GO:0004332]	1	1	1	1	1
GDP-dissociation inhibitor activity [GO:0005092]	1	-	1	1	-
Glc3Man9GlcNAc2 oligosaccharide glucosidase activity [GO:0004573]	-	-	1	1	1
glucokinase activity [GO:0004340]	2	-	2	2	2
glucose binding [GO:0005536]	2	-	2	2	2
glucose-6-phosphate dehydrogenase activity [GO:0004345]	1	-	1	1	1
glucose-6-phosphate isomerase activity [GO:0004347]	1	1	1	1	1
glucosylceramidase activity [GO:0004348]	1	-	1	1	1
glucuronosyltransferase activity [GO:0015020]	1	-	-	1	-
glutamate 5-kinase activity [GO:0004349]	-	-	1	-	-
glutamate dehydrogenase (NAD+) activity [GO:0004352]	1	1	1	-	2
glutamate dehydrogenase (NADP+) activity [GO:0004354]	1	1	1	-	2
glutamate-5-semialdehyde dehydrogenase activity [GO:0004350]	-	-	1	-	-
glutamine-tRNA ligase activity [GO:0004819]	1	-	1	1	1
glutathione synthase activity [GO:0004363]	-	1	-	-	-
glutathione transferase activity [GO:0004364]	1	-	1	1	1
glyceraldehyde-3-phosphate dehydrogenase (NAD+) (phosphorylating) activity [GO:0004365]	1	1	1	1	1
glycerol-3-phosphate dehydrogenase [NAD+] activity [GO:0004367]	-	1	-	-	-
glycine hydroxymethyltransferase activity [GO:0004372]	1	1	1	1	1
glycogen (starch) synthase activity [GO:0004373]	-	-	1	-	-
glycogen phosphorylase activity [GO:0008184]	1	1	1	1	1
glycosyltransferase activity [GO:0016757]	1	1	1	1	1
glycylpeptide N-tetradecanoyltransferase activity [GO:0004379]	-	-	-	1	1
GMP synthase (glutamine-hydrolyzing) activity [GO:0003922]	-	-	1	-	1
GTP binding [GO:0005525]	8	7	13	10	11
GTPase activator activity [GO:0005096]	4	2	4	4	3
GTPase activity [GO:0003924]	3	2	9	6	8
guanyl-nucleotide exchange factor activity [GO:0005085]	1	-	1	-	1
heme binding [GO:0020037]	-	-	1	1	-
histidine-tRNA ligase activity [GO:0004821]	-	1	-	-	-
histone deacetylase activity [GO:0004407]	-	1	-	-	-
histone-lysine N-methyltransferase activity [GO:0018024]	1	2	2	2	2
Hsp70 protein binding [GO:0030544]	1	1	1	1	1
Hsp90 protein binding [GO:0051879]	1	1	1	1	1
hydrolase activity [GO:0016787]	4	1	3	1	1
hydrolase activity, acting on carbon-nitrogen (but not peptide) bonds [GO:0016810]	1	1	1	1	1
hydrolase activity, acting on carbon-nitrogen (but not peptide) bonds, in linear amides [GO:0016811]	1	-	-	1	-
hydrolase activity, hydrolyzing O-glycosyl compounds [GO:0004553]	1	1	4	3	2
inorganic phosphate transmembrane transporter activity [GO:0005315]	1	1	1	1	1
inositol monophosphate 1-phosphatase activity [GO:0008934]	-	-	-	1	1
inositol monophosphate 3-phosphatase activity [GO:0052832]	-	-	-	1	1
inositol monophosphate 4-phosphatase activity [GO:0052833]	-	-	-	1	1
inositol-1,3,4,5-tetrakisphosphate 5-phosphatase activity [GO:0052659]	1	1	1	1	1
inositol-1,4,5-trisphosphate 5-phosphatase activity [GO:0052658]	1	1	1	1	1
inositol-polyphosphate 5-phosphatase activity [GO:0004445]	1	1	1	1	1
intramolecular transferase activity, phosphotransferases [GO:0016868]	1	1	1	-	1
iron ion binding [GO:0005506]	2	1	1	1	2
iron-sulfur cluster binding [GO:0051536]	2	-	1	1	2
isocitrate dehydrogenase (NAD+) activity [GO:0004449]	-	1	-	-	-
isocitrate dehydrogenase (NADP+) activity [GO:0004450]	1	1	1	1	1
isoleucine-tRNA ligase activity [GO:0004822]	-	-	-	-	1
isomerase activity [GO:0016853]	2	-	2	2	2
isopentenyl-diphosphate delta-isomerase activity [GO:0004452]	1	-	1	1	1
isopeptidase activity [GO:0070122]	1	1	-	1	1
kinase activity [GO:0016301]	4	1	1	1	3
kinesin binding [GO:0019894]	-	-	1	-	-
kynurenine aminotransferase activity [GO:0036137]	1	1	1	1	1
L-ascorbic acid binding [GO:0031418]	1	-	1	1	1
L-aspartate:2-oxoglutarate aminotransferase activity [GO:0004069]	1	1	2	1	2
leucine-tRNA ligase activity [GO:0004823]	-	-	1	-	1
ligase activity [GO:0016874]	2	2	2	2	2
linear malto-oligosaccharide phosphorylase activity [GO:0102250]	1	1	1	1	1
lipid binding [GO:0008289]	2	-	3	-	2
lipid transporter activity [GO:0005319]	-	-	1	1	1
L-lactate dehydrogenase activity [GO:0004459]	1	-	-	1	-
L-malate dehydrogenase activity [GO:0030060]	2	2	2	2	2
Lys63-specific deubiquitinase activity [GO:0061578]	-	1	-	-	-
lysine-tRNA ligase activity [GO:0004824]	-	-	-	1	1
magnesium ion binding [GO:0000287]	8	5	6	6	9
malate dehydrogenase (decarboxylating) (NAD+) activity [GO:0004471]	2	1	2	2	1
malonate-semialdehyde dehydrogenase (acetylating) activity [GO:0018478]	-	1	-	-	-
malonate-semialdehyde dehydrogenase (acetylating, NAD+) activity [GO:0102662]	-	1	-	-	-
manganese ion binding [GO:0030145]	3	3	3	3	3
mannose-6-phosphate isomerase activity [GO:0004476]	1	1	1	1	1
mannosyltransferase activity [GO:0000030]	1	-	-	-	-
MAP kinase activity [GO:0004707]	-	1	-	-	-
membrane insertase activity [GO:0032977]	1	1	-	1	1
metal ion binding [GO:0046872]	23	21	31	31	38
metal ion transmembrane transporter activity [GO:0046873]	-	-	1	-	-
metal-dependent deubiquitinase activity [GO:0140492]	1	1	-	1	1
metalloaminopeptidase activity [GO:0070006]	4	2	4	4	3
metalloendopeptidase activity [GO:0004222]	2	2	2	3	3
metallopeptidase activity [GO:0008237]	2	2	4	4	4
methenyltetrahydrofolate cyclohydrolase activity [GO:0004477]	1	-	1	1	1
methionine-tRNA ligase activity [GO:0004825]	-	-	1	-	-
methylated-DNA-[protein]-cysteine S-methyltransferase activity [GO:0003908]	-	-	1	1	-
methylenetetrahydrofolate dehydrogenase (NADP+) activity [GO:0004488]	1	-	1	1	1
methylmalonate-semialdehyde dehydrogenase (acylating) activity [GO:0004491]	-	1	-	-	-
methylmalonyl-CoA mutase activity [GO:0004494]	1	-	1	1	1
methyltransferase activity [GO:0008168]	2	1	2	2	2
mevalonate kinase activity [GO:0004496]	1	-	-	-	-
microtubule binding [GO:0008017]	-	-	1	1	1
microtubule motor activity [GO:0003777]	-	-	1	1	1
minus-end-directed microtubule motor activity [GO:0008569]	1	1	1	1	1
molybdopterin adenylyltransferase activity [GO:0061598]	-	-	-	2	2
molybdopterin molybdotransferase activity [GO:0061599]	-	-	-	2	1
mRNA binding [GO:0003729]	1	-	1	1	1
mRNA guanylyltransferase activity [GO:0004484]	1	-	1	-	-
N6-(1,2-dicarboxyethyl)AMP AMP-lyase (fumarate-forming) activity [GO:0004018]	1	1	1	1	1
N-acetyl-beta-D-galactosaminidase activity [GO:0102148]	-	-	1	-	1
N-acetyltransferase activity [GO:0008080]	1	-	1	1	-
NAD binding [GO:0051287]	5	5	5	5	4
NAD(P)+ transhydrogenase activity [GO:0008746]	-	-	1	1	1
NAD+ binding [GO:0070403]	-	-	-	1	1
NAD+ kinase activity [GO:0003951]	1	-	-	1	1
NADP binding [GO:0050661]	2	1	2	3	2
NADPH-hemoprotein reductase activity [GO:0003958]	-	-	-	1	-
nicotinate-nucleotide diphosphorylase (carboxylating) activity [GO:0004514]	1	-	-	1	-
nuclear import signal receptor activity [GO:0061608]	-	1	-	-	-
nucleic acid binding [GO:0003676]	6	6	13	14	15
nucleotidase activity [GO:0008252]	1	1	1	1	1
nucleotide binding [GO:0000166]	6	2	4	3	6
nucleotidyltransferase activity [GO:0016779]	-	-	1	-	-
nutrient reservoir activity [GO:0045735]	-	-	1	1	1
olybdopterin molybdotransferase activity [GO:0061599]	-	-	-	-	1
orotate phosphoribosyltransferase activity [GO:0004588]	1	-	1	-	1
orotidine-5'-phosphate decarboxylase activity [GO:0004590]	1	-	1	-	1
oxidoreductase activity [GO:0016491]	5	8	5	6	6
oxidoreductase activity, acting on NAD(P)H [GO:0016651]	1	-	1	1	1
oxidoreductase activity, acting on the aldehyde or oxo group of donors, disulfide as acceptor [GO:0016624]	-	1	1	-	-
oxidoreductase activity, acting on the aldehyde or oxo group of donors, NAD or NADP as acceptor [GO:0016620]	3	3	2	1	2
oxidoreductase activity, acting on the CH-OH group of donors, NAD or NADP as acceptor [GO:0016616]	-	-	-	1	1
oxoglutarate dehydrogenase (succinyl-transferring) activity [GO:0004591]	-	-	-	1	1
p53 binding [GO:0002039]	1	1	1	1	1
peptidase activity [GO:0008233]	3	2	3	3	2
peptide-O-fucosyltransferase activity [GO:0046922]	1	2	1	1	-
peptidyl-dipeptidase activity [GO:0008241]	1	1	2	2	2
peptidylglycine monooxygenase activity [GO:0004504]	-	-	2	1	-
peptidyl-prolyl cis-trans isomerase activity [GO:0003755]	2	2	2	2	2
peroxidase activity [GO:0004601]	1	1	1	1	1
peroxiredoxin activity [GO:0051920]	1	1	1	1	1
phenylalanine 4-monooxygenase activity [GO:0004505]	-	1	-	1	-
phenylalanine-tRNA ligase activity [GO:0004826]	-	-	1	-	1
phosphatase activity [GO:0016791]	-	-	-	1	2
phosphatidylinositol binding [GO:0035091]	2	-	-	1	2
phosphatidylinositol N-acetylglucosaminyltransferase activity [GO:0017176]	1	1	1	1	1
phosphatidylinositol phospholipase C activity [GO:0004435]	-	-	1	1	-
phosphatidylserine decarboxylase activity [GO:0004609]	1	1	1	-	-
phosphoglucomutase activity [GO:0004614]	1	1	1	1	1
phosphoglycerate kinase activity [GO:0004618]	1	1	2	1	1
phosphoglycerate mutase activity [GO:0004619]	1	1	1	1	1
phospholipase activity [GO:0004620]	-	1	1	1	1
phospholipid binding [GO:0005543]	-	1	1	1	1
phosphoprotein phosphatase activity [GO:0004721]	-	1	1	-	-
phosphorylase kinase activity [GO:0004689]	-	-	-	-	1
polynucleotide 5'-phosphatase activity [GO:0004651]	1	-	1	-	-
polyribonucleotide nucleotidyltransferase activity [GO:0004654]	1	1	1	1	-
polyubiquitin modification-dependent protein binding [GO:0031593]	1	1	-	-	1
potassium channel activity [GO:0005267]	1	-	1	-	1
potassium ion binding [GO:0030955]	3	-	-	-	2
procollagen-proline 4-dioxygenase activity [GO:0004656]	1	-	1	1	1
prostaglandin-E synthase activity [GO:0050220]	1	-	-	-	-
proteasome-activating activity [GO:0036402]	3	2	3	3	2
protein dimerization activity [GO:0046983]	-	1	-	1	-
protein disulfide isomerase activity [GO:0003756]	-	-	1	1	1
protein heterodimerization activity [GO:0046982]	-	-	-	1	1
protein homodimerization activity [GO:0042803]	-	1	-	-	-
protein kinase activity [GO:0004672]	3	3	3	5	4
protein kinase binding [GO:0019901]	-	-	1	1	-
protein methylesterase activity [GO:0051723]	-	-	-	-	1
protein phosphatase regulator activity [GO:0019888]	-	-	-	1	-
protein serine kinase activity [GO:0106310]	-	1	-	-	-
protein serine/threonine kinase activity [GO:0004674]	4	2	3	4	4
protein serine/threonine phosphatase activity [GO:0004722]	1	-	-	-	2
protein serine/threonine phosphatase inhibitor activity [GO:0004865]	-	-	1	-	-
protein serine/threonine/tyrosine kinase activity [GO:0004712]	1	-	-	1	1
protein tyrosine phosphatase activity [GO:0004725]	1	-	1	-	-
protein tyrosine/serine/threonine phosphatase activity [GO:0008138]	1	-	1	-	-
protein-arginine N-methyltransferase activity [GO:0016274]	1	2	2	2	1
protein-disulfide reductase activity [GO:0015035]	-	-	-	-	1
protein-glutamate O-methyltransferase activity [GO:0008983]	-	-	1	1	1
proton-transporting ATP synthase activity, rotational mechanism [GO:0046933]	1	1	2	2	2
proton-transporting ATPase activity, rotational mechanism [GO:0046961]	-	1	-	-	-
pseudouridine synthase activity [GO:0009982]	-	-	-	1	-
P-type calcium transporter activity [GO:0005388]	-	-	1	1	1
P-type potassium transmembrane transporter activity [GO:0008556]	-	-	1	1	1
pyridoxal phosphate binding [GO:0030170]	6	5	7	6	7
pyrimidine nucleotide-sugar transmembrane transporter activity [GO:0015165]	-	-	-	-	1
pyrophosphatase activity [GO:0016462]	-	-	1	-	1
pyruvate carboxylase activity [GO:0004736]	-	-	-	-	1
pyruvate dehydrogenase (acetyl-transferring) activity [GO:0004739]	1	-	1	2	1
pyruvate kinase activity [GO:0004743]	3	-	-	-	2
quinone binding [GO:0048038]	1	-	1	1	1
Rab GDP-dissociation inhibitor activity [GO:0005093]	1	1	1	1	1
Rab geranylgeranyltransferase activity [GO:0004663]	1	-	-	-	-
ribokinase activity [GO:0004747]	-	1	-	-	-
ribose phosphate diphosphokinase activity [GO:0004749]	-	-	-	1	1
ribosomal large subunit binding [GO:0043023]	1	1	1	1	2
ribosome binding [GO:0043022]	2	2	3	3	2
RNA binding [GO:0003723]	20	13	25	19	22
RNA helicase activity [GO:0003724]	5	4	6	6	6
RNA ligase (ATP) activity [GO:0003972]	-	1	-	-	-
RNA-directed DNA polymerase activity [GO:0003964]	-	1	-	-	-
rRNA (adenine-N6,N6-)-dimethyltransferase activity [GO:0000179]	2	-	1	-	2
rRNA binding [GO:0019843]	1	-	2	-	1
S-adenosylmethionine-dependent methyltransferase activity [GO:0008757]	-	-	1	-	1
serine-tRNA ligase activity [GO:0004828]	1	2	2	2	2
serine-type endopeptidase activity [GO:0004252]	5	6	6	7	10
serine-type endopeptidase inhibitor activity [GO:0004867]	2	2	3	3	4
serine-type peptidase activity [GO:0008236]	1	-	1	1	1
SHG alpha-glucan phosphorylase activity [GO:0102499]	1	1	1	1	1
signal recognition particle binding [GO:0005047]	-	-	-	1	1
small GTPase binding [GO:0031267]	-	-	2	2	4
sodium channel activity [GO:0005272]	1	1	-	-	1
sphingomyelin phosphodiesterase D activity [GO:0050290]	-	-	-	-	1
structural constituent of cytoskeleton [GO:0005200]	1	2	3	2	2
structural constituent of ribosome [GO:0003735]	14	3	13	14	15
structural molecule activity [GO:0005198]	-	-	2	3	4
succinate dehydrogenase (ubiquinone) activity [GO:0008177]	1	1	2	1	2
succinate-CoA ligase (ADP-forming) activity [GO:0004775]	2	1	2	2	2
succinate-CoA ligase (GDP-forming) activity [GO:0004776]	1	-	1	1	1
thiamine pyrophosphate binding [GO:0030976]	-	-	1	1	1
thiol oxidase activity [GO:0016972]	-	-	-	-	1
thiol-dependent deubiquitinase [GO:0004843]	2	3	3	3	4
thioredoxin-disulfide reductase activity [GO:0004791]	-	1	1	1	1
transaminase activity [GO:0008483]	1	2	1	1	1
transferase activity [GO:0016740]	3	2	5	5	6
translation elongation factor activity [GO:0003746]	3	4	7	4	7
translation initiation factor activity [GO:0003743]	3	3	4	4	5
translation initiation factor binding [GO:0031369]	-	-	-	1	1
translation release factor activity [GO:0003747]	1	-	-	-	1
transmembrane receptor protein tyrosine kinase activity [GO:0004714]	1	-	-	1	1
transmembrane transporter activity [GO:0022857]	1	1	2	1	1
tripeptidyl-peptidase activity [GO:0008240]	-	-	-	-	1
tRNA (uracil-2'-O-)-methyltransferase activity [GO:0052665]	-	-	-	1	-
tRNA binding [GO:0000049]	1	-	3	1	3
tRNA uridine(34) acetyltransferase activity [GO:0106261]	1	-	-	-	-
tryptophan-tRNA ligase activity [GO:0004830]	-	-	1	1	1
ubiquitin binding [GO:0043130]	2	1	2	1	1
ubiquitin protein ligase activity [GO:0061630]	-	-	-	-	1
ubiquitin-like modifier activating enzyme activity [GO:0008641]	3	-	3	2	4
ubiquitin-protein transferase activity [GO:0004842]	-	-	3	-	1
UDP-glucose 4-epimerase activity [GO:0003978]	1	1	-	-	1
UDP-glucose:glycoprotein glucosyltransferase activity [GO:0003980]	-	-	1	-	1
unfolded protein binding [GO:0051082]	11	10	12	12	12
uridylyltransferase activity [GO:0070569]	1	1	-	-	1
UTP:glucose-1-phosphate uridylyltransferase activity [GO:0003983]	-	2	2	2	2
valine-tRNA ligase activity [GO:0004832]	-	-	-	1	-
X11-like protein binding [GO:0042988]	-	-	1	-	-
zinc ion binding [GO:0008270]	4	6	11	10	11
TOTAL	469	357	608	571	651
